# Supplementary material for: Comparison of Toxicity and Cellular Uptake of CdSe/ZnS and Carbon Quantum Dots for Molecular Tracking Using Saccharomyces cerevisiae as a Fungal Model
Source: Nanomaterials (Basel). 2023 Dec 19;14(1):10. doi: 10.3390/nano14010010 (PMC10781119; doi:10.3390/nano14010010)
Supplement: Supplementary file 1 [file nanomaterials-14-00010-s001.zip]

Archive with 1 entries (1 files):
- nanomaterials-2735600-supplementary.pdf
